# Supplementary material for: OptimalMe Program: A Mixed Method Investigation into the Engagement and Acceptability of a Preconception Digital Health Lifestyle Intervention with Individual Coaching for Women’s Health and Behaviour Change
Source: Nutrients. 2024 Feb 20;16(5):572. doi: 10.3390/nu16050572 (PMC10933940; doi:10.3390/nu16050572)
Supplement: Supplementary file 1 [file nutrients-16-00572-s001.zip]

Archive with 1 entries (1 files):
- nutrients-2848956-supplementary.pdf
